# Supplementary material for: Discovery of Simple Diacylhydrazine-Functionalized Cinnamic Acid Derivatives as Potential Microtubule Stabilizers
Source: Int J Mol Sci. 2022 Oct 15;23(20):12365. doi: 10.3390/ijms232012365 (PMC9604255; doi:10.3390/ijms232012365)
Supplement: Supplementary file 1 [file ijms-23-12365-s001.zip]

Archive with 1 entries (1 files):
- ijms-1925196-supplementary.pdf
